# Supplementary material for: The Effects of In-Plane Spatial Resolution on CT-Based Radiomic Features’ Stability with and without ComBat Harmonization
Source: Cancers (Basel). 2021 Apr 13;13(8):1848. doi: 10.3390/cancers13081848 (PMC8103509; doi:10.3390/cancers13081848)
Supplement: Supplementary file 1 [file cancers-13-01848-s001.zip]

Archive with 1 entries (1 files):
- cancers-1179116-supplementary.docx
